# Supplementary material for: Ambient Temperature Effects on the Spring and Autumn Somatic Growth Trajectory Show Plasticity in the Photoneuroendocrine Response Pathway in the Tundra Vole
Source: J Biol Rhythms. 2023 Aug 11;38(6):586–600. doi: 10.1177/07487304231190156 (PMC10617003; doi:10.1177/07487304231190156)
Supplement: sj-csv-1-jbr-10.1177_07487304231190156 – for Ambient Temperature Effects on the Spring and Autumn Somatic Growth Trajectory Show Plasticity in the Photoneuroendocrine Response Pathway in the Tundra Vole [file sj-csv-1-jbr-10.1177_07487304231190156.csv]

	vole	species	sex	DOB	exp	prePP	PP	temp	p15	p21	p30	p42	p50	half_time	span	AOS	DOS	testis	GSI_testis	TST	i_Dio2	i_Dio3	i_TSHb	Somatostatin
1	80	OE	m	2017-06-28	1	16	16	21	NA	14.05	23.02	30.51	35.14	21.481465251757498	34.3351667741011	50	18.08.2018	0.3933	1.11923733636881	NA	NA	NA	NA	NA
2	77	OE	m	2017-06-27	1	16	16	21	NA	18.44	23.85	27.95	28.24	9.0271385197954501	11.3037046815263	50	16.08.2017	0.4483	1.58746458923513	NA	NA	NA	NA	NA
3	78	OE	m	2017-06-27	1	16	16	21	NA	NA	25.6	33.7	35.76	NA	NA	50	16.08.2017	0.4472	1.25055928411633	NA	NA	NA	NA	NA
4	79	OE	m	2017-06-28	1	16	16	21	NA	14.65	24.01	32.63	33.35	11.014883402421001	23.0476967769092	50	18.08.2018	0.4251	1.27466266866567	NA	NA	NA	NA	NA
5	131	OE	m	2017-09-16	2	8	10	21	NA	17.79	25.13	32.16	33.48	13.1782288956166	20.5181331332803	50	05.11.2017	0.3616	1.08004778972521	1.3569444	0.017	0.003	0.0006575	0.245
6	133	OE	m	2017-10-29	2	8	10	21	NA	16.81	22.22	22.62	24.06	4.10018576118508	6.72093542305523	50	18.12.2017	0.2531	1.05195344970906	5.92766	0.119	0.109	0.0005888	0.242
7	134	OE	m	2017-10-31	2	8	10	21	NA	18.69	23.82	27.98	30.29	18.082434924893899	17.1412027983397	50	20.12.2017	0.2649	0.874546054803566	7.424124	0.012	0.2	0.008	0.29
8	135	OE	m	2017-10-31	2	8	10	21	NA	18.7	24.73	29.33	30.47	10.9317018690555	14.1475431496566	50	20.12.2017	0.3432	1.12635379061372	3.701426	0.169	0.359	NA	0.264
9	136	OE	m	2017-10-31	2	8	10	21	NA	16.26	20.13	22.15	23.06	8.7763013552826408	7.46142132120108	50	20.12.2017	0.2251	0.976149176062446	2.1566384	0.028	0.195	0.013	0.309
10	137	OE	m	2017-09-16	2	8	12	21	NA	15.2	25.93	34.73	36.77	11.6419062231332	26.614684635973	50	05.11.2017	0.4303	1.17024748436225	5.3998	0.085	0.044	0.0004402	0.258
11	138	OE	m	2017-09-16	2	8	12	21	NA	18.63	27.23	30.96	34.33	10.0955795776693	17.4789486981933	50	05.11.2017	0.4862	1.41625400524323	5.3998	0.016	0.001	0.001	0.256
12	139	OE	m	2017-09-16	2	8	12	21	NA	17.91	29.44	30.76	31.93	3.3720824593821002	13.5815685581024	50	05.11.2017	0.3523	1.10335108048857	6.390356	0.031	0.054	0.0001039	0.258
13	141	OE	m	2017-10-31	2	8	12	21	NA	17.23	23.87	28.35	31.92	18.652249986150402	21.746145240448	50	20.12.2017	0.3542	1.10964912280702	3.1506032	0.001	0.217	0.013	0.254
14	142	OE	m	2017-10-31	2	8	12	21	NA	19.28	27.04	28.63	29.53	4.3376218544954996	10.0621411602997	50	20.12.2017	0.3477	1.17744666440908	3.3487628	0.0007979	0.002	0.02	0.245
15	143	OE	m	2017-10-31	2	8	12	21	NA	16.93	23.41	28.81	27.72	7.5226273913234598	12.4518658769632	50	20.12.2017	0.4012	1.44733044733045	1.0360188	0.001	0.01	0.006	0.248
16	144	OE	m	2017-10-31	2	8	12	21	NA	17.31	23.86	27.56	27.36	6.4492090826536304	10.8810947147043	50	20.12.2017	0.3361	1.22843567251462	3.063076	0.082	0.122	0.005	0.287
17	145	OE	m	2017-09-16	2	8	14	21	NA	20.45	32.08	36.32	34.24	3.9236644769629501	14.939964392935	50	05.11.2017	0.4335	1.26606308411215	2.283043	0.345	0.001	0.001	0.241
18	146	OE	m	2017-09-16	2	8	14	21	NA	20.62	34.75	44.64	48.75	11.9226814435936	34.3750025587839	50	05.11.2017	0.524	1.07487179487179	9.060837	0.019	0.004	0.277	0.252
19	147	OE	m	2017-09-18	2	8	14	21	NA	19.16	24.03	32.46	34.76	48.605417238794502	47.4624476199329	50	07.11.2017	0.393	1.13060989643268	2.590047	0.038	0.067	0.191	0.252
20	149	OE	m	2017-10-31	2	8	14	21	NA	18.47	29.3	34.73	37.12	8.35192247887748	20.2099986748576	50	20.12.2017	0.4994	1.34536637931034	2.36756	0.007	0.023	0.301	0.27
21	150	OE	m	2017-10-31	2	8	14	21	NA	21.66	32.33	38.36	42.29	11.554158636419899	24.4520519921545	50	20.12.2017	0.4795	1.13383778671081	3.326339	0.032	0.051	0.326	0.269
22	151	OE	m	2017-10-31	2	8	14	21	NA	17.38	27.45	35.73	38.65	13.628490011202301	27.7016644350878	50	20.12.2017	0.479	1.23932729624838	4.484946	0.104	0.073	0.005	0.283
23	152	OE	m	2017-10-31	2	8	14	21	NA	18.16	28.03	32.19	33.52	6.5708480980167296	15.9729794901366	50	20.12.2017	0.4548	1.35680190930788	4.431229	0.064	0.044	0.089	0.273
24	153	OE	m	2017-09-16	2	8	16	21	NA	16.19	26.62	36.47	37.74	11.9741047875258	27.2673831079088	50	05.11.2017	0.454	1.20296767355591	12.38085	0.158	0.011	0.578	0.267
25	154	OE	m	2017-09-16	2	8	16	21	NA	17.91	31.82	40.05	38.71	6.1665806256825499	22.7480091505743	50	05.11.2017	0.486	1.25548953758719	17.80651	0.181	NA	0.635	0.271
26	156	OE	m	2017-10-29	2	8	16	21	NA	15.41	22.25	31.84	33.3	20.613476424909901	29.8187454542532	50	18.12.2017	0.4483	1.34624624624625	3.453561	0.146	0.031	0.562	0.263
27	157	OE	m	2017-10-31	2	8	16	21	NA	20.63	35.71	45.13	45.64	7.5450100279930803	27.5502477313782	50	20.12.2017	0.5763	1.26270815074496	2.540993	0.083	0.017	0.369	NA
28	158	OE	m	2017-10-31	2	8	16	21	NA	15.65	28.53	25.78	26.6	5.65772533403983E-34	11.32	50	20.12.2017	0.2774	1.04285714285714	4.431229	0.099	0.061	0.703	NA
29	159	OE	m	2017-10-31	2	8	16	21	NA	21.02	30.35	36.35	35.6	6.7046194123028897	16.1043040525759	50	20.12.2017	0.5125	1.43960674157303	1.900018	0.01	0.014	0.594	0.286
30	160	OE	m	2017-10-31	2	8	16	21	NA	17.54	29.09	33.48	30.13	3.4958738774227398	14.2561518710333	50	20.12.2017	0.482	1.59973448390309	2.261695	0.282	0.006	0.732	0.264
31	167	OE	m	2017-12-10	2	8	10	21	NA	16.45	20.06	21.95	24.15	18.2323955009103	11.0670123117936	50	20.12.2017	0.2296	0.950724637681159	3.2186088	0.041	0.155	0.001	NA
32	175	OE	m	2017-10-31	2	8	12	21	NA	10.78	17.65	20.48	24.03	12.515877295976701	15.768178115806	50	20.12.2017	0.2667	1.10986267166042	2.963328	0.009	0.152	NA	NA
33	179	OE	m	2017-09-16	2	8	14	21	NA	16.19	27.15	31.44	33.75	7.02513491414211	18.1746429539634	50	05.11.2017	0.4152	1.23022222222222	2.741363	0.359	0.018	NA	NA
34	191	OE	m	2017-10-31	2	8	16	21	NA	12.61	19.06	28.02	27.25	12.962155802025499	19.9649297289016	50	20.12.2017	0.3671	1.34715596330275	3.358276	0.013	0.0008593	NA	0.239
35	257	OE	m	2017-09-17	2	16	10	21	NA	18.91	27.63	29.27	29.22	3.42207243698636	10.4171435985328	50	06.11.2017	0.315	1.07802874743326	1.0277376	0.012	0.303	0.0002272	0.282
36	258	OE	m	2017-09-19	2	16	10	21	NA	16.22	26.11	26.93	27.05	2.51530249345462	10.7900138474335	50	08.11.2017	0.2854	1.0550831792976	3.9424544	0.039	0.632	5.114e-05	0.308
37	260	OE	m	2017-09-19	2	16	10	21	NA	22.17	35.24	36.52	32.16	5.59396855493213E-8	12.47	50	08.11.2017	0.3771	1.17257462686567	0.979824	0.011	0.785	0.021	0.302
38	261	OE	m	2017-10-28	2	16	10	21	NA	21.45	29.55	28.97	28.01	5.7577670259508796E-25	7.39333333333333	50	17.12.2017	0.3527	1.25919314530525	6.672532	0.007	0.381	0.005	0.279
39	265	OE	m	2017-09-17	2	16	12	21	NA	15.19	23.42	25.83	24.96	3.75315940946084	10.287987990163	50	06.11.2017	0.2928	1.17307692307692	0.78427	0.098	0.266	0.0001808	0.286
40	266	OE	m	2017-09-19	2	16	12	21	NA	16.98	27.44	30.18	29.68	3.8201709033893101	13.0945574095891	50	08.11.2017	0.3562	1.20013477088949	2.5369088	0.058	0.461	1.825e-05	0.3
41	268	OE	m	2017-09-19	2	16	12	21	NA	14.53	20.84	20.42	22.05	2.3548007726370002	6.73654153661768	50	08.11.2017	0.2322	1.0530612244898	1.321378	0.037	0.599	0.003	0.254
42	269	OE	m	2017-10-28	2	16	12	21	NA	13.04	19.33	20.1	19.41	2.22008435756719	6.71166871659552	50	17.12.2017	0.1889	0.973209685729006	3.1077092	0.002	0.279	0.007	0.314
43	270	OE	m	2017-10-30	2	16	12	21	NA	20.23	22.58	25.72	25.21	11.179389002913901	6.49850538178806	50	19.12.2017	0.3023	1.19912733042443	1.5283132	0.032	0.375	0.01	0.284
44	273	OE	m	2017-09-17	2	16	14	21	NA	16.46	27.57	30.58	30.72	4.25575779162385	14.4794553174864	50	06.11.2017	0.3604	1.17317708333333	2.098362	0.051	0.129	0.107	0.267
45	274	OE	m	2017-09-19	2	16	14	21	NA	18.86	33.53	38.37	36.06	3.7711960339018602	18.472972319901	50	08.11.2017	0.4975	1.37964503605103	2.953957	0.035	0.071	0.171	0.29
46	275	OE	m	2017-09-19	2	16	14	21	NA	20.61	33.37	32.96	33.33	2.7342379639886001E-4	12.61	50	08.11.2017	0.4061	1.21842184218422	1.820032	0.046	0.077	0.206	0.241
47	276	OE	m	2017-09-19	2	16	14	21	NA	17.9	28.04	32.75	33.27	6.2376734207703803	16.1804931800129	50	08.11.2017	0.3994	1.2004809137361	2.763938	NA	NA	NA	NA
48	277	OE	m	2017-10-30	2	16	14	21	NA	18.59	31.36	36.48	36.87	5.5074756941622498	18.9694408582818	50	19.12.2017	0.4821	1.30756712774614	7.338894	0.063	0.143	0.14	0.269
49	282	OE	m	2017-09-19	2	16	16	21	NA	20.88	38.81	45.87	43.38	4.3586258837605998	24.109439343168	50	08.11.2017	0.5927	1.36629783310281	5.9617	0.037	0.003	0.513	0.258
50	283	OE	m	2017-09-19	2	16	16	21	NA	18.99	33.19	37.58	37.67	4.5452778095945101	19.1096311176985	50	08.11.2017	0.4723	1.25378285107513	11.64754	0.055	0.0002008	0.571	0.261
51	284	OE	m	2017-09-19	2	16	16	21	NA	19.27	29.5	34.59	33.63	5.4364521367915897	15.4337408199439	50	08.11.2017	0.3991	1.18673803151948	1.793323	0.026	0.1	0.723	0.246
52	285	OE	m	2017-10-28	2	16	16	21	NA	19.66	26.75	32.82	31.98	8.1392898917037595	14.3190445348476	50	17.12.2017	0.3728	1.16572858036273	3.081945	0.005	0.04	0.37	0.234
53	286	OE	m	2017-10-30	2	16	16	21	NA	17.79	30.36	29.11	31.36	3.8728345195266802E-30	12.4866666666667	50	19.12.2017	0.4324	1.37882653061224	5.9617	0.024	0.229	0.608	0.249
54	292	OE	m	2017-10-28	2	16	10	21	NA	11.27	18.81	22.63	23.26	6.9136451252406204	12.7797830012366	50	17.12.2017	0.2688	1.15563198624248	4.95234	0.039	0.156	0	0.274
55	300	OE	m	2017-10-28	2	16	12	21	NA	9	15.1	17.36	18.41	6.4144163124317997	9.63661250056931	50	17.12.2017	0.0939	NA	1.8058664	0.041	0.404	0.002	0.274
56	514	OE	m	2018-03-14	4	8	10	10	NA	18.35	23.37	30.01	31.74	24.382619709443201	24.4459861731478	50	03.05.2018	0.3564	1.12287334593573	2.6972812	0.002	0.054	0.061	0.304
57	515	OE	m	2018-04-24	4	8	10	10	NA	16.8	23.76	31	32.26	14.280348526809201	21.0246003802393	50	13.06.2018	0.36	1.11593304401736	3.1035408	0.000132	0.038	0.006	0.315
58	516	OE	m	2018-04-26	4	8	10	10	NA	14.02	22.16	24.91	27.41	7.5365288674886104	13.7693267189336	50	15.06.2018	0.286	1.04341481211237	NA	0.0006228	0.133	0.004	0.271
59	518	OE	m	2018-05-14	4	8	10	10	NA	16.51	23.74	29.14	30.21	10.127712781536401	16.1186941041774	50	03.07.2018	0.2448	0.810327706057597	9.746596	0.000443	0.137	0.002	0.32
60	519	OE	m	2018-05-14	4	8	10	10	NA	15.65	22.11	24.43	25.95	6.9390074661623302	10.5588625477491	50	03.07.2018	0.2056	0.792292870905588	4.221744	NA	NA	NA	NA
61	521	OE	m	2018-03-14	4	8	12	10	NA	17.27	23.54	32	32.69	16.842241801125599	23.1487237506227	50	03.05.2018	0.3512	1.0743346589171	5.576348	0.001	0.011	0.011	0.307
62	522	OE	m	2018-04-03	4	8	12	10	NA	13.46	22.05	30.02	31.21	12.0604739529527	22.4598517106642	50	23.05.2018	0.3501	1.12175584748478	3.6106124	0.0007569	0.011	0.0009853	0.285
63	523	OE	m	2018-04-24	4	8	12	10	NA	17.51	27.81	36.24	36.53	9.3236204266355394	22.286692311024	50	13.06.2018	0.4547	1.24473035860936	16.097032	0.0007691	0.031	0.154	0.264
64	524	OE	m	2018-04-26	4	8	12	10	NA	13.38	26.59	34.44	32.09	5.62877174378393	20.6851241285667	50	15.06.2018	0.4028	1.25521969460891	2.0566136	0.0007867	0.027	0.009	0.237
65	525	OE	m	2018-05-14	4	8	12	10	NA	16.46	21.51	29.71	32.18	45.910205847616702	45.5082406410168	50	03.07.2018	0.3843	1.19422001243008	3.2387528	NA	NA	NA	NA
66	526	OE	m	2018-05-14	4	8	12	10	NA	13.12	20.48	24.54	26.74	10.090993493673	15.4886911115739	50	03.07.2018	0.2971	1.11106955871354	1.774778	NA	NA	NA	NA
67	529	OE	m	2018-03-12	4	8	14	10	NA	15.91	30.11	38.11	37.87	6.5467087078740596	23.7565443639039	50	01.05.2018	0.4887	1.29046738843412	2.100093	0.0001935	0.031	0.397	0.26
68	530	OE	m	2018-04-03	4	8	14	10	NA	18.71	29.92	40.71	42.01	12.0888124768148	29.6357682917462	50	23.05.2018	0.4568	1.08736015234468	5.633842	0.266	0.031	0.49	0.239
69	531	OE	m	2018-04-24	4	8	14	10	NA	18.22	30.05	31.14	31.34	2.6407209996918302	13.0527828072437	50	13.06.2018	0.4629	1.47702616464582	9.519734	0.024	0.003	0.051	NA
70	532	OE	m	2018-05-14	4	8	14	10	NA	14.1	20.53	28.74	31.12	24.609130863998001	31.1496808956433	50	03.07.2018	0.435	1.39781491002571	4.198548	0.00051	0.011	0.385	0.229
71	533	OE	m	2018-05-14	4	8	14	10	NA	15.46	25.33	36.65	39.01	17.238124490269001	35.1102967784216	50	03.07.2018	0.4948	1.26839271981543	4.838768	NA	NA	NA	NA
72	538	OE	m	2018-01-30	4	8	16	10	NA	17.92	27.39	40.86	44.79	31.0582701596921	57.7517332989489	50	21.03.2018	0.6207	1.38580040187542	2.980144	0.113	0.035	0.663	0.238
73	539	OE	m	2018-04-03	4	8	16	10	NA	18.95	32.85	43.11	44.17	9.0979780599638698	29.0210288228472	50	23.05.2018	0.5306	1.20126782884311	5.898534	0.064	0.013	0.281	0.242
74	540	OE	m	2018-04-26	4	8	16	10	NA	11.82	20.63	29.86	32.96	19.101326480164801	32.8823166217108	50	15.06.2018	0.3818	1.15837378640777	2.534258	0.005	0.019	0.722	0.249
75	541	OE	m	2018-05-14	4	8	16	10	NA	13.7	22.89	34.9	37.96	23.495888831596101	43.2659945566962	50	03.07.2018	0.4318	1.13751317175975	2.383123	0.006	0.004	0.713	0.235
76	542	OE	m	2018-05-14	4	8	16	10	NA	16.11	29.72	37.76	40.95	9.5746478093390799	28.0979241250301	50	03.07.2018	0.4905	1.1978021978022	8.27595	NA	NA	NA	NA
77	549	OE	m	2018-05-14	4	8	10	10	NA	14.21	21.85	30.52	31.92	15.622710979301299	25.2280059528764	50	03.07.2018	0.3692	1.15664160401002	3.1698588	NA	NA	NA	NA
78	555	OE	m	2018-04-26	4	8	12	10	NA	9.7	20.63	29.22	29.89	9.3986045481537097	23.5569200019049	50	15.06.2018	0.3861	1.29173636667782	NA	NA	NA	NA	NA
79	557	OE	m	2018-05-14	4	8	12	10	NA	16.12	22.12	28.38	29.61	14.8494204135802	18.6397192497486	50	03.07.2018	0.3282	1.10840932117528	NA	NA	NA	NA	NA
80	558	OE	m	2018-05-14	4	8	12	10	NA	14.51	22.53	30.83	31.85	13.14668690916	22.8631650646749	50	03.07.2018	0.4137	1.2989010989011	12.60088	NA	NA	NA	NA
81	565	OE	m	2018-05-14	4	8	14	10	NA	12.39	23.31	32.91	35.92	14.1294181533471	31.2927032222377	50	03.07.2018	0.4317	1.20183741648107	3.382429	NA	NA	NA	NA
82	566	OE	m	2018-05-14	4	8	14	10	NA	13.83	22.72	33.4	33.5	13.049175306812201	26.3574517294013	50	03.07.2018	0.4502	1.34388059701493	3.342344	NA	NA	NA	NA
83	570	OE	m	2018-05-14	4	8	16	10	NA	17.61	27.81	36.32	33.46	6.6889943243471803	18.3935382738088	50	03.07.2018	0.4358	1.30245068738793	4.564569	NA	NA	NA	NA
84	573	OE	m	2018-05-14	4	8	16	10	NA	13.1	22.75	29.23	28.66	7.1163809599489696	17.2976540150432	50	03.07.2018	0.4007	1.39811584089323	5.567483	NA	NA	NA	NA
85	642	OE	m	2018-03-18	4	16	10	10	NA	18.67	22.09	21.93	22.26	0.95826991237368297	3.42503299080986	50	07.05.2018	0.2147	0.964510332434861	1.65303	0.0001674	0.484	0.0008548	0.327
86	643	OE	m	2018-03-18	4	16	10	10	NA	19.34	24.79	25.83	24.18	1.8302367670536299	5.65654296389394	50	07.05.2018	0.305	1.26137303556658	4.0055	0.0003436	0.532	0.0007729	0.301
87	644	OE	m	2018-04-02	4	16	10	10	NA	19.33	35.71	40.93	40.59	4.45453642646239	21.910795766238	50	22.05.2018	0.4568	1.12540034491254	3.6106124	0.0004711	0.339	0.0007955	0.259
88	649	OE	m	2018-03-13	4	16	12	10	NA	19.41	32.72	31.85	32.04	6.6421683747268402E-12	12.7933333333333	50	02.05.2018	0.3859	1.20443196004994	2.7976228	0.0009967	0.536	0.008	0.286
89	650	OE	m	2018-03-18	4	16	12	10	NA	18.07	26.38	27.33	27.71	3.0324511987716498	9.5047370139823	50	07.05.2018	0.354	1.27751714182606	3.5243732	0.034	0.614	0.044	0.267
90	651	OE	m	2018-04-02	4	16	12	10	NA	16.71	30.12	36.96	36.64	6.0369639028460602	21.2988520324497	50	22.05.2018	0.4192	1.14410480349345	9.699016	0.003	0.19	0.009	0.259
91	652	OE	m	2018-04-02	4	16	12	10	NA	12.67	20.81	23.72	26.16	7.6800829326876103	13.9748133464955	50	22.05.2018	0.2716	1.03822629969419	16.744148	0.001	0.257	0.006	0.272
92	657	OE	m	2018-03-13	4	16	14	10	NA	22.97	38.1	41.12	41.3	3.6266750640574599	18.439178872228	50	02.05.2018	0.5484	1.32784503631961	8.224362	0.0002944	0.066	0.408	0.284
93	658	OE	m	2018-03-18	4	16	14	10	NA	19.42	28.83	31.92	31.61	4.4599175604586296	12.6160926448272	50	07.05.2018	0.4076	1.28946535906359	3.326339	0.0009137	0.092	0.148	0.262
94	659	OE	m	2018-04-02	4	16	14	10	NA	17.2	28.9	32.61	32.38	4.4480607967834596	15.6371090225033	50	22.05.2018	0.4855	1.49938233477455	2.902952	0.0007621	0.003	0.518	0.25
95	660	OE	m	2018-04-02	4	16	14	10	NA	12.59	27.25	31.33	30.39	3.8637805958979401	18.4729096937905	50	22.05.2018	0.4478	1.47351102336295	3.423767	0.002	0.0007737	0.786	0.264
96	661	OE	m	2018-04-25	4	16	14	10	NA	20.33	31.17	37.1	36.54	6.1354939421216903	17.5011654109497	50	14.06.2018	0.5159	1.41187739463602	3.464864	0.0001268	0.496	0.39	0.252
97	665	OE	m	2018-01-29	4	16	16	10	NA	14.41	26.02	30.44	29.18	4.4302645468878898	15.6760419146894	50	20.03.2018	0.3998	1.37011651816313	3.088506	0.0009403	0.054	0.758	0.261
98	666	OE	m	2018-04-02	4	16	16	10	NA	18.9	27.32	34.35	34.32	9.1171211709457101	18.0582846080343	50	22.05.2018	0.4865	1.41754079254079	2.902952	0.017	0.054	0.737	0.223
99	667	OE	m	2018-04-02	4	16	16	10	NA	10.83	24.42	28.57	28.4	4.3938218727425298	18.0382221850565	50	22.05.2018	0.5042	1.77535211267606	3.203666	0.001	0.003	0.728	0.21
100	668	OE	m	2018-04-23	4	16	16	10	NA	18.64	32.66	39.27	38.17	5.3314273246800497	20.8487255905669	50	12.06.2018	0.4904	1.28477862195441	5.754977	0.001	0.04	0.786	NA
101	669	OE	m	2018-04-25	4	16	16	10	NA	18.64	28.91	39.16	38.99	10.530834859724299	25.0919208653308	50	14.06.2018	0.4034	1.03462426263144	2.179134	0.0001907	0.006	0.655	0.247
102	129	OE	m	2017-09-16	2	8	10	21	NA	15.05	23.25	26.65	25.01	4.1843551381272297	10.8882403191059	50	05.11.2017	0.3011	1.20391843262695	NA	0.016	0.33	0.0002546	0.29
